# Supplementary material for: Benefits and risks of napping in older adults: A systematic review
Source: Front Aging Neurosci. 2022 Oct 21;14:1000707. doi: 10.3389/fnagi.2022.1000707 (PMC9634571; doi:10.3389/fnagi.2022.1000707)
Supplement: Supplementary file 1 [file Data_Sheet_1.zip]

Archive with 4 entries (3 files):
- Revised Supplementary file 1, 2 and 3/
- Revised Supplementary file 1, 2 and 3/Revised_Electronic Supplementary Material 1.docx
- Revised Supplementary file 1, 2 and 3/Revised_Electronic Supplementary Material 2.docx
- Revised Supplementary file 1, 2 and 3/Revised_Electronic Supplementary Material 3.docx
